# Supplementary material for: The cement-bone bond is weaker than cement-cement bond in cement-in-cement revision arthroplasty. A comparative biomechanical study
Source: PLoS One. 2021 Feb 11;16(2):e0246740. doi: 10.1371/journal.pone.0246740 (PMC7877659; doi:10.1371/journal.pone.0246740)
Supplement: S1 File — (XLSX) [file pone.0246740.s001.xlsx]

## Sheet: Bone - cement samples (24h)
No	Force (N)	Surface area (mm2)	Strength (Mpa)
1	99	78.54	1.2605
2	462	78.54	5.88235
3	457	78.54	5.81869
4	277	78.54	3.52687
5	381	78.54	4.85103
6	329	78.54	4.18895
7	71	78.54	0.903998
8	730	78.54	9.29463
9	433	78.54	5.51311
10	439	78.54	5.58951
11	83	78.54	1.05679
12	458	78.54	5.83142
13	229	78.54	2.91571
14	50	78.54	0.636618
15	796	78.54	10.135
16	50	78.54	0.636618
17	51	78.54	0.649351
18	165	78.54	2.10084
19	83	78.54	1.05679
20	274	78.54	3.48867
21	50	78.54	0.636618
22	175	78.54	2.22816
23	295	78.54	3.75605
24	50	78.54	0.636618
25	212	78.54	2.69926
26	799	78.54	10.1732
27	399	78.54	5.08021
28	360	78.54	4.58365
29	126	78.54	1.60428
30	298	78.54	3.79424
31	128	78.54	1.62974
Sr	284.161		3.61805
SD	213.463		2.71789
max	799		10.1732
min	50		0.636618
n	31		31

## Sheet: Composite spl without hole (24h
No	Force (N)	Surface area (mm2)	Strength (Mpa)
1	1095	78.54	13.9419
2	990	78.54	12.605
3	989	78.54	12.5923
4	798	78.54	10.1604
5	824	78.54	10.4915
6	1097	78.54	13.9674
7	896	78.54	11.4082
8	996	78.54	12.6814
9	696	78.54	8.86173
10	969	78.54	12.3377
11	659	78.54	8.39063
12	1097	78.54	13.9674
13	788	78.54	10.0331
14	1059	78.54	13.4836
15	577	78.54	7.34657
Sr	902		11.4846
SD	164.038		2.08859
max	1097		13.9674
min	577		7.34657
n	15		15

## Sheet: Uniform samples (6w)
No	Force (N)	Surface area (mm2)	Strength (Mpa)
1	3197	78.54	40.7054
2	3197	78.54	40.7054
3	3596	78.54	45.7856
4	2964	78.54	37.7387
5	3197	78.54	40.7054
6	3295	78.54	41.9531
7	2097	78.54	26.6998
8	3597	78.54	45.7983
9	2396	78.54	30.5067
10	2797	78.54	35.6124
11	3628	78.54	46.193
12	3396	78.54	43.2391
13	3338	78.54	42.5006
14	3196	78.54	40.6926
15	3344	78.54	42.577
Sr	3149		40.0942
SD	418.488		5.32835
max	3628		46.193
min	2097		26.6998
n	15		15

## Sheet: Composite spl without hole (6w)
No	Force (N)	Surface area (mm2)	Strength (Mpa)
1	1838	78.54	23.4021
2	1897	78.54	24.1533
3	2278	78.54	29.0043
4	1238	78.54	15.7627
5	1197	78.54	15.2406
6	1367	78.54	17.4051
7	398	78.54	5.06748
8	265	78.54	3.37408
9	1370	78.54	17.4433
10	380	78.54	4.8383
11	683	78.54	8.69621
12	598	78.54	7.61395
13	596	78.54	7.58849
14	597	78.54	7.60122
15	1197	78.54	15.2406
16	526	78.54	6.69722
17	380	78.54	4.8383
18	239	78.54	3.04304
19	598	78.54	7.61395
20	469	78.54	5.97148
21	671	78.54	8.54342
22	799	78.54	10.1732
Sr	890.045		11.3324
SD	561.457		7.14868
max	2278		29.0043
min	239		3.04304
n	22		22

## Sheet: Composite spl  drill hole (6w)
No	Force (N)	Surface area inc drill hole (mm2)	Strength (Mpa)		Surface area (mm2)	Strength (Mpa)
1	489	91.11	5.36714		78.54	6.22613
2	495	91.11	5.43299		78.54	6.30252
3	280	91.11	3.07321		78.54	3.56506
4	398	91.11	4.36835		78.54	5.06748
5	898	91.11	9.85622		78.54	11.4337
6	1484	91.11	16.288		78.54	18.8948
7	414	91.11	4.54396		78.54	5.2712
8	556	91.11	6.10251		78.54	7.0792
9	1197	91.11	13.138		78.54	15.2406
10	897	91.11	9.84524		78.54	11.4209
11	597	91.11	6.55252		78.54	7.60122
12	198	91.11	2.1732		78.54	2.52101
13	896	91.11	9.83427		78.54	11.4082
14	297	91.11	3.2598		78.54	3.78151
15	333	91.11	3.65492		78.54	4.23988
16	298	91.11	3.27077		78.54	3.79424
Sr	607.938		6.67257			7.74048
SD	355.359		3.90033			4.52456
max	1484		16.288			18.8948
min	198		2.1732			2.52101
n	16		16			16
